# Supplementary material for: Different Plant Viruses Induce Changes in Feeding Behavior of Specialist and Generalist Aphids on Common Bean That Are Likely to Enhance Virus Transmission
Source: Front Plant Sci. 2020 Jan 31;10:1811. doi: 10.3389/fpls.2019.01811 (PMC7005137; doi:10.3389/fpls.2019.01811)
Supplement: Table S1 — Raw EPG data for Aphis fabae feeding behavior for Figure 2. [file Table_1.xlsx]

## Sheet: Occurence
Aphis fabae Number of occurrence results
P SP PD E1 E2 F G
* Test for dispersion *
if $estimate>1 && $p.value<0.05 then overdispersed	dispersiontest(PoisReg?. trafo=NULL)	$estimate	$p.value
Conclude P over-dispersed recommend Neg.Bin.		4.79749	5.15e-06
Conclude SP over-dispersed recommend Neg.Bin.		5.47804	0.000116916
Conclude PD over-dispersed recommend Neg.Bin.		20.6074	4.04e-08
Conclude E1 over-dispersed recommend Neg.Bin.		3.55632	4.94e-06
Conclude E2 over-dispersed recommend Neg.Bin.		2.38223	0.000166208
Conclude F over-dispersed recommend Neg.Bin.		7.43045	0.00497154
Conclude G NOT over-dispersed remain POISSON		0.794444	0.953587
Negative Binomial GLM'S for number of recorded occurrence of activity
Number of probes (P) ~ Treatment AIC: 444.074359216254
	Estimate	Lwr 95%	Upr 95%	UNADJUSTED pVal	Bonf pvalue
BCMNV/MOCK	1.05039	0.686234	1.60778	0.78615	1
BCMV/MOCK	1.28682	0.844423	1.961	0.159614	0.478843
CMV/MOCK	1.27907	0.839236	1.94942	0.169975	0.509926
Short probes lasting less than 3 minutes (C>3min) ~ Treatment AIC: 391.496576317439
	Estimate	Lwr 95%	Upr 95%	UNADJUSTED pVal	Bonf pvalue
BCMNV/MOCK	1.16216	0.613439	2.20172	0.58108	1
BCMV/MOCK	1.62162	0.864159	3.04302	0.0715561	0.214668
CMV/MOCK	1.37838	0.731404	2.59764	0.234797	0.704391
Potential drops (PD) ~ Treatment AIC: 680.741516902564
	Estimate	Lwr 95%	Upr 95%	UNADJUSTED pVal	Bonf pvalue
BCMNV/MOCK	0.964504	0.691487	1.34532	0.798789	1
BCMV/MOCK	1.00816	0.722895	1.40599	0.954268	1
CMV/MOCK	1.35496	0.972399	1.88802	0.0316249	0.0948747
Salivating in phloem (E1) ~ Treatment AIC: 295.986674093483
	Estimate	Lwr 95%	Upr 95%	UNADJUSTED pVal	Bonf pvalue
BCMNV/MOCK	0.614035	0.23759	1.58693	0.227545	0.682634
BCMV/MOCK	1.08772	0.436684	2.70936	0.828636	1
CMV/MOCK	1.07018	0.429298	2.66779	0.86152	1
Phloem feeding (E2) ~ Treatment AIC: 237.069716155273
	Estimate	Lwr 95%	Upr 95%	UNADJUSTED pVal	Bonf pvalue
BCMNV/MOCK	0.628571	0.224534	1.75965	0.288206	0.864618
BCMV/MOCK	0.885714	0.328044	2.39142	0.773565	1
CMV/MOCK	0.885714	0.328044	2.39142	0.773565	1
Stylet diffuculty (F) ~ Treatment AIC: 266.673779481231
	Estimate	Lwr 95%	Upr 95%	UNADJUSTED pVal	Bonf pvalue
BCMNV/MOCK	3.55	0.806426	15.6276	0.0453066	0.13592
BCMV/MOCK	2.4	0.538453	10.6973	0.170142	0.510427
CMV/MOCK	2.85	0.643292	12.6265	0.0994181	0.298254
Poisson GLM for number of recorded occurrence of activity
Drinking from xylem (G) ~ Treatment AIC: 129.587231638736
	Estimate	Lwr 95%	Upr 95%	UNADJUSTED pVal	Bonf pvalue
BCMNV/MOCK	1.66667	0.619853	4.48135	0.225689	0.677066
BCMV/MOCK	1.11111	0.378142	3.26482	0.818627	1
CMV/MOCK	0.666667	0.193632	2.29531	0.441686	1

## Sheet: Duration
Aphis fabae Total and Mean Duration Results
... NP
... C
... E1
... E2
... F
... G
Gamma GLM'S for TOTAL duration spent in activity
Not probing (NP) ~ Treatment AIC: 685.425658109596
	Estimate	Lwr 95%	Upr 95%	UNADJUSTED pvalue	Bonf pVal
BCMNV/MOCK	1.2454	0.744329	2.08377	0.316715	0.950144
BCMV/MOCK	2.26499	1.3537	3.78973	0.000191427	0.000574282
CMV/MOCK	1.11016	0.663505	1.8575	0.633503	1
Pathway phase (C) ~ Treatment AIC: 707.421429240045
	Estimate	Lwr 95%	Upr 95%	UNADJUSTED pvalue	Bonf pVal
BCMNV/MOCK	0.971325	0.719423	1.31143	0.819944	1
BCMV/MOCK	0.473754	0.350891	0.639636	5.08e-09	1.52e-08
CMV/MOCK	1.1869	0.879091	1.60249	0.18008	0.540239
Salivating in phloem (E1) ~ Treatment AIC: 376.728870948592
	Estimate	Lwr 95%	Upr 95%	UNADJUSTED pvalue	Bonf pVal
BCMNV/MOCK	0.850479	0.306666	2.35864	0.707967	1
BCMV/MOCK	1.40994	0.522526	3.80445	0.414197	1
CMV/MOCK	3.13598	1.18976	8.26583	0.00539886	0.0161966
Phloem feeding (E2) ~ Treatment AIC: 417.836707515533
	Estimate	Lwr 95%	Upr 95%	UNADJUSTED pvalue	Bonf pVal
BCMNV/MOCK	0.710436	0.263958	1.91212	0.414748	1
BCMV/MOCK	0.464481	0.172575	1.25014	0.0673498	0.20205
CMV/MOCK	0.210055	0.0780447	0.565359	0.000197345	0.000592036
Stylet difficulty (F) ~ Treatment AIC: 211.071787492987
	Estimate	Lwr 95%	Upr 95%	UNADJUSTED pvalue	Bonf pVal
BCMNV/MOCK	33.6712	5.24568	216.13	1.04e-05	3.11e-05
BCMV/MOCK	227.159	34.0582	1515.08	2.64e-11	7.92e-11
CMV/MOCK	65.1395	9.31935	455.306	5.52e-07	1.66e-06
Drinking from xylem (G) ~ Treatment AIC: 313.984928009183
	Estimate	Lwr 95%	Upr 95%	UNADJUSTED pvalue	Bonf pVal
BCMNV/MOCK	1.37486	0.66844	2.82783	0.300259	0.900776
BCMV/MOCK	1.04853	0.484537	2.26902	0.88545	1
CMV/MOCK	0.80935	0.337939	1.93836	0.569814	1
Gamma GLM'S for MEAN duration spent in activity
E1 ~ Treatment AIC: 214.593127887826
	Estimate	Lwr 95%	Upr 95%	UNADJUSTED pvalue	Bonf pVal
BCMNV/MOCK	0.797527	0.424989	1.49662	0.396501	1
BCMV/MOCK	1.04589	0.566846	1.92977	0.862815	1
CMV/MOCK	2.34199	1.28779	4.25916	0.000788911	0.00236673
E2 ~ Treatment AIC: 359.833588576656
	Estimate	Lwr 95%	Upr 95%	UNADJUSTED pvalue	Bonf pVal
BCMNV/MOCK	0.571141	0.148477	2.19698	0.325865	0.977595
BCMV/MOCK	0.350038	0.0909981	1.34648	0.0655853	0.196756
CMV/MOCK	0.0924547	0.0240351	0.355642	2.96e-05	8.88e-05
F ~ Treatment AIC: 125.20042875908
	Estimate	Lwr 95%	Upr 95%	UNADJUSTED pvalue	Bonf pVal
BCMNV/MOCK	73.4885	7.8124	691.281	8.19e-06	2.46e-05
BCMV/MOCK	157.235	15.9603	1549.02	2.7e-07	8.09e-07
CMV/MOCK	62.1488	5.96197	647.852	4.16e-05	0.000124842
G ~ Treatment AIC: 307.954989178754
	Estimate	Lwr 95%	Upr 95%	UNADJUSTED pvalue	Bonf pVal
BCMNV/MOCK	1.13348	0.498629	2.57664	0.720434	1
BCMV/MOCK	0.927244	0.384977	2.23333	0.84026	1
CMV/MOCK	0.829113	0.306692	2.24142	0.658507	1
