# Supplementary material for: Different Plant Viruses Induce Changes in Feeding Behavior of Specialist and Generalist Aphids on Common Bean That Are Likely to Enhance Virus Transmission
Source: Front Plant Sci. 2020 Jan 31;10:1811. doi: 10.3389/fpls.2019.01811 (PMC7005137; doi:10.3389/fpls.2019.01811)
Supplement: Table S2 — Raw EPG data for Myzus persicae feeding behavior for Figure 2. [file Table_2.xlsx]

## Sheet: Occurence
Myzus persicae Occurrence Results
P SP PD E1 E2 F G
* Test for dispersion *
if $estimate>1 && $p.value<0.05 then overdispersed	dispersiontest(PoisReg?. trafo=NULL)	$estimate	$p.value
Conclude P over-dispersed recommend Neg.Bin.		8.24296	2.49e-07
Conclude SP over-dispersed recommend Neg.Bin.		9.86593	2.65e-07
Conclude PD over-dispersed recommend Neg.Bin.		16.0797	1.03e-08
Conclude E1 over-dispersed recommend Neg.Bin.		1.49272	0.0241482
Conclude E2 over-dispersed recommend Neg.Bin.		1.86622	0.00449287
Conclude F over-dispersed recommend Neg.Bin.		4.99377	0.0063055
Conclude G NOT over-dispersed remain POISSON		1.2604	0.182049
Negative Binomial GLM for number of recorded occurrence of activity
Number of probes (P) ~ Treatment AIC: 517.164076330746
	Estimate	Lwr 95%	Upr 95%	UNADJUSTED pVal	Bonf pvalue
BCMNV/MOCK	0.636724	0.428618	0.945871	0.00734378	0.0220313
BCMV/MOCK	0.640687	0.431324	0.951673	0.00817901	0.024537
CMV/MOCK	0.807133	0.545001	1.19535	0.1997	0.599101
Short probes lasting less than 3 minutes (C>3min) ~ Treatment AIC: 492.743962563389
	Estimate	Lwr 95%	Upr 95%	UNADJUSTED pVal	Bonf pvalue
BCMNV/MOCK	0.585567	0.333983	1.02667	0.0251135	0.0753406
BCMV/MOCK	0.630928	0.360304	1.10482	0.0533965	0.16019
CMV/MOCK	0.787629	0.451238	1.37479	0.31391	0.94173
Potential drops (PD) ~ Treatment AIC: 669.889716195206
	Estimate	Lwr 95%	Upr 95%	UNADJUSTED pVal	Bonf pvalue
BCMNV/MOCK	1.00897	0.771184	1.32008	0.937779	1
BCMV/MOCK	1.19347	0.912713	1.56058	0.121453	0.364358
CMV/MOCK	0.997846	0.762648	1.30558	0.984972	1
Salivating in phloem (E1) ~ Treatment AIC: 275.591527774276
	Estimate	Lwr 95%	Upr 95%	UNADJUSTED pVal	Bonf pvalue
BCMNV/MOCK	0.66129	0.363564	1.20283	0.103541	0.310622
BCMV/MOCK	0.887097	0.50231	1.56664	0.619865	1
CMV/MOCK	0.854839	0.482433	1.51472	0.518521	1
Phloem feeding (E2) ~ Treatment AIC: 213.460082885592
	Estimate	Lwr 95%	Upr 95%	UNADJUSTED pVal	Bonf pvalue
BCMNV/MOCK	0.655172	0.249842	1.71809	0.301412	0.904237
BCMV/MOCK	0.793103	0.310632	2.02495	0.560133	1
CMV/MOCK	0.793103	0.310632	2.02495	0.560133	1
Stylet difficulty (F) ~ Treatment AIC: 327.58474042581
	Estimate	Lwr 95%	Upr 95%	UNADJUSTED pVal	Bonf pvalue
BCMNV/MOCK	1.04762	0.441325	2.48684	0.899287	1
BCMV/MOCK	0.464286	0.187069	1.15231	0.0471301	0.14139
CMV/MOCK	1.0119	0.425734	2.40514	0.974353	1
Poisson GLM for number of recorded occurrence of activity
G ~ Treatment AIC: 217.709958697011
	Estimate	Lwr 95%	Upr 95%	UNADJUSTED pVal	Bonf pvalue
BCMNV/MOCK	1.60714	0.914102	2.82562	0.0487057	0.146117
BCMV/MOCK	1.03571	0.556536	1.92746	0.894631	1
CMV/MOCK	0.75	0.381205	1.47559	0.318976	0.956929

## Sheet: Duration
Myzus persicae Total and Mean Duration Results
... NP
... C
... E1
... E2
... F
... G
Gamma GLM'S for TOTAL duration spent in an activity
Not probing (NP) ~ Treatment AIC: 667.592045667806
	Estimate	Lwr 95%	Upr 95%	UNADJUSTED pvalue	Bonf pVal
BCMNV/MOCK	0.910331	0.57662	1.43717	0.628952	1
BCMV/MOCK	0.839396	0.531689	1.32518	0.367878	1
CMV/MOCK	0.865825	0.548429	1.36691	0.458685	1
Pathway activity (C)~ Treatment AIC: 668.770155159998
	Estimate	Lwr 95%	Upr 95%	UNADJUSTED pvalue	Bonf pVal
BCMNV/MOCK	0.904973	0.724962	1.12968	0.290095	0.870286
BCMV/MOCK	0.977087	0.782731	1.2197	0.805999	1
CMV/MOCK	0.916093	0.73387	1.14356	0.353139	1
Salivating in phloem (E1) ~ Treatment AIC: 362.618152532538
	Estimate	Lwr 95%	Upr 95%	UNADJUSTED pvalue	Bonf pVal
BCMNV/MOCK	0.320146	0.107501	0.953417	0.0142478	0.0427434
BCMV/MOCK	0.72523	0.24836	2.11773	0.481423	1
CMV/MOCK	0.420711	0.14127	1.25291	0.0624445	0.187333
Phloem feeding (E2) ~ Treatment AIC: 286.71043336725
	Estimate	Lwr 95%	Upr 95%	UNADJUSTED pvalue	Bonf pVal
BCMNV/MOCK	0.826212	0.221522	3.08153	0.732759	1
BCMV/MOCK	1.08677	0.26803	4.4065	0.888695	1
CMV/MOCK	0.540849	0.149685	1.95422	0.259965	0.779896
Stylet difficulties (F) ~ Treatment AIC: 533.658352866337
	Estimate	Lwr 95%	Upr 95%	UNADJUSTED pvalue	Bonf pVal
BCMNV/MOCK	1.13857	0.496099	2.61308	0.715274	1
BCMV/MOCK	1.38995	0.56663	3.40958	0.391513	1
CMV/MOCK	1.91074	0.842278	4.33459	0.0649176	0.194753
Drinking from xylem (G) ~ Treatment AIC: 542.803864973247
	Estimate	Lwr 95%	Upr 95%	UNADJUSTED pvalue	Bonf pVal
BCMNV/MOCK	1.42088	0.787252	2.5645	0.161679	0.485038
BCMV/MOCK	1.18729	0.65783	2.14291	0.494015	1
CMV/MOCK	0.860768	0.450781	1.64364	0.585576	1
Gamma GLM'S for MEAN duration spent in an activity
E1 ~ Treatment AIC: 211.493972486881
	Estimate	Lwr 95%	Upr 95%	UNADJUSTED pvalue	Bonf pVal
BCMNV/MOCK	0.648288	0.241089	1.74325	0.303496	0.910489
BCMV/MOCK	0.896965	0.339567	2.36933	0.792636	1
CMV/MOCK	0.55828	0.207616	1.50121	0.166411	0.499233
E2 ~ Treatment AIC: 215.053074256718
	Estimate	Lwr 95%	Upr 95%	UNADJUSTED pvalue	Bonf pVal
BCMNV/MOCK	0.990294	0.298737	3.28277	0.984711	1
BCMV/MOCK	0.754521	0.210943	2.69884	0.602774	1
CMV/MOCK	0.9391	0.291595	3.02443	0.899331	1
F ~ Treatment AIC: 374.987615851145
	Estimate	Lwr 95%	Upr 95%	UNADJUSTED pvalue	Bonf pVal
BCMNV/MOCK	1.79441	0.728105	4.42231	0.129954	0.389861
BCMV/MOCK	5.2936	1.99819	14.0238	6.44e-05	0.000193278
CMV/MOCK	3.87544	1.59248	9.43126	0.000373294	0.00111988
G ~ Treatment AIC: 460.836480724697
	Estimate	Lwr 95%	Upr 95%	UNADJUSTED pvalue	Bonf pVal
BCMNV/MOCK	0.920396	0.537492	1.57608	0.716633	1
BCMV/MOCK	1.07632	0.628549	1.84308	0.747587	1
CMV/MOCK	0.762644	0.42308	1.37474	0.279104	0.837311
