# Supplementary material for: Different Plant Viruses Induce Changes in Feeding Behavior of Specialist and Generalist Aphids on Common Bean That Are Likely to Enhance Virus Transmission
Source: Front Plant Sci. 2020 Jan 31;10:1811. doi: 10.3389/fpls.2019.01811 (PMC7005137; doi:10.3389/fpls.2019.01811)
Supplement: Table S3 — Survivorship analysis of aphid phloem feeding behavior for Figure 5. [file Table_3.xlsx]

## Sheet: Survival Analysis
	Aphis fabae
	E1	Kaplan-Meier pvalue	"p = 0.25"
	PairWise LogRank p-values	BCMNVvs.Mock	BCMNVvs.Mock	CMVvs.Mock
		0.332641	0.511946	0.511946
	PairWise PetoPeto p-values	BCMNVvs.Mock	BCMNVvs.Mock	CMVvs.Mock
		0.353505	0.353505	0.575752
	E2	Kaplan-Meier pvalue	"p = 0.017"
	PairWise LogRank p-values	BCMNVvs.Mock	BCMNVvs.Mock	CMVvs.Mock
		0.156698	0.249462	0.0153793
	PairWise PetoPeto p-values	BCMNVvs.Mock	BCMNVvs.Mock	CMVvs.Mock
		0.137014	0.137014	0.00993848
	Potential E2 index (PEI)
		Bonferroni corrected pvalue
	BCMNV-MOCK	0.22265
	BCMV-MOCK	0.200396
	CMV-MOCK	0.0406338
	Myzus persicae
	E1	Kaplan-Meier pvalue	"p = 0.79"
	PairWise LogRank p-values	BCMNVvs.Mock	BCMNVvs.Mock	CMVvs.Mock
		0.881526	0.881526	0.881526
	PairWise PetoPeto p-values	BCMNVvs.Mock	BCMNVvs.Mock	CMVvs.Mock
		0.72605	0.72605	0.72605
	E2	Kaplan-Meier pvalue	"p = 1"
	PairWise LogRank p-values	BCMNVvs.Mock	BCMNVvs.Mock	CMVvs.Mock
		0.998981	0.998981	0.998981
	PairWise PetoPeto p-values	BCMNVvs.Mock	BCMNVvs.Mock	CMVvs.Mock
		1	1	1
	Potential E2 index (PEI)
		Bonferroni corrected pvalue
	BCMNV-MOCK	0.940268
	BCMV-MOCK	0.974942
	CMV-MOCK	0.995393

## Sheet: Sustained phloem feeding
Number of aphids recorded in sustained phloem feeding (E2>10 minutes)
Treatment	Aphis fabae	Myzus persicae
Mock	12	2
BCMNV	7	2
BCMV	8	2
CMV	5	2
